# Supplementary material for: Real-World Effectiveness and Safety of Tildrakizumab in a Large Spanish Multicenter Cohort from Spanish Psoriasis Group (GPS)
Source: Pharmacy (Basel). 2026 Apr 24;14(3):63. doi: 10.3390/pharmacy14030063 (PMC13214649; doi:10.3390/pharmacy14030063)
Supplement: Supplementary file 1 [file pharmacy-14-00063-s001.zip]

Archive with 1 entries (1 files):
- pharmacy-4183266-supplementary.pdf
